# Supplementary material for: Real-time 3D analysis during electron tomography using tomviz
Source: Nat Commun. 2022 Aug 1;13:4458. doi: 10.1038/s41467-022-32046-0 (PMC9343612; doi:10.1038/s41467-022-32046-0)
Supplement: Supplementary file 4 — Supplementary Dataset 1 [file 41467_2022_32046_MOESM4_ESM.zip]

Archive with 148 entries (147 files):
- SampleData_RealTimeTomoDemo/
- __MACOSX/._SampleData_RealTimeTomoDemo
- SampleData_RealTimeTomoDemo/047_-21.8477degrees_18.9356um_-48.2253um_-45.0593um_40000X_125mm.dm4
- __MACOSX/SampleData_RealTimeTomoDemo/._047_-21.8477degrees_18.9356um_-48.2253um_-45.0593um_40000X_125mm.dm4
- SampleData_RealTimeTomoDemo/011_48.019degrees_18.9174um_-47.4374um_-45.0593um_40000X_125mm.dm4
- __MACOSX/SampleData_RealTimeTomoDemo/._011_48.019degrees_18.9174um_-47.4374um_-45.0593um_40000X_125mm.dm4
- SampleData_RealTimeTomoDemo/002_65.9967degrees_18.9068um_-47.2031um_-45.0593um_40000X_125mm.dm4
- __MACOSX/SampleData_RealTimeTomoDemo/._002_65.9967degrees_18.9068um_-47.2031um_-45.0593um_40000X_125mm.dm4
- SampleData_RealTimeTomoDemo/024_22.06degrees_18.9129um_-47.6686um_-45.0593um_40000X_125mm.dm4
- __MACOSX/SampleData_RealTimeTomoDemo/._024_22.06degrees_18.9129um_-47.6686um_-45.0593um_40000X_125mm.dm4
- SampleData_RealTimeTomoDemo/001_67.9946degrees_18.9083um_-47.1747um_-45.0593um_40000X_125mm.dm4
- __MACOSX/SampleData_RealTimeTomoDemo/._001_67.9946degrees_18.9083um_-47.1747um_-45.0593um_40000X_125mm.dm4
- SampleData_RealTimeTomoDemo/027_16.0699degrees_18.9174um_-47.7253um_-45.0593um_40000X_125mm.dm4
- __MACOSX/SampleData_RealTimeTomoDemo/._027_16.0699degrees_18.9174um_-47.7253um_-45.0593um_40000X_125mm.dm4
- SampleData_RealTimeTomoDemo/023_24.0568degrees_18.9129um_-47.6564um_-45.0593um_40000X_125mm.dm4
- __MACOSX/SampleData_RealTimeTomoDemo/._023_24.0568degrees_18.9129um_-47.6564um_-45.0593um_40000X_125mm.dm4
- SampleData_RealTimeTomoDemo/070_-67.7116degrees_18.9825um_-48.7241um_-45.0593um_40000X_125mm.dm4
- __MACOSX/SampleData_RealTimeTomoDemo/._070_-67.7116degrees_18.9825um_-48.7241um_-45.0593um_40000X_125mm.dm4
- SampleData_RealTimeTomoDemo/012_46.0221degrees_18.9159um_-47.4648um_-45.0593um_40000X_125mm.dm4
- __MACOSX/SampleData_RealTimeTomoDemo/._012_46.0221degrees_18.9159um_-47.4648um_-45.0593um_40000X_125mm.dm4
- SampleData_RealTimeTomoDemo/021_28.0505degrees_18.9129um_-47.6331um_-45.0593um_40000X_125mm.dm4
- __MACOSX/SampleData_RealTimeTomoDemo/._021_28.0505degrees_18.9129um_-47.6331um_-45.0593um_40000X_125mm.dm4
- SampleData_RealTimeTomoDemo/055_-37.8079degrees_18.9659um_-48.4118um_-45.0593um_40000X_125mm.dm4
- __MACOSX/SampleData_RealTimeTomoDemo/._055_-37.8079degrees_18.9659um_-48.4118um_-45.0593um_40000X_125mm.dm4
- SampleData_RealTimeTomoDemo/036_0.100495degrees_18.9174um_-47.9393um_-45.0593um_40000X_125mm.dm4
- __MACOSX/SampleData_RealTimeTomoDemo/._036_0.100495degrees_18.9174um_-47.9393um_-45.0593um_40000X_125mm.dm4
- SampleData_RealTimeTomoDemo/000_69.9937degrees_18.9159um_-47.1494um_-45.0593um_40000X_125mm.dm4
- __MACOSX/SampleData_RealTimeTomoDemo/._000_69.9937degrees_18.9159um_-47.1494um_-45.0593um_40000X_125mm.dm4
- SampleData_RealTimeTomoDemo/067_-61.731degrees_18.9825um_-48.6937um_-45.0593um_40000X_125mm.dm4
- __MACOSX/SampleData_RealTimeTomoDemo/._067_-61.731degrees_18.9825um_-48.6937um_-45.0593um_40000X_125mm.dm4
- SampleData_RealTimeTomoDemo/040_-7.88252degrees_18.9325um_-48.0316um_-45.0593um_40000X_125mm.dm4
- __MACOSX/SampleData_RealTimeTomoDemo/._040_-7.88252degrees_18.9325um_-48.0316um_-45.0593um_40000X_125mm.dm4
- SampleData_RealTimeTomoDemo/004_62.0003degrees_18.9007um_-47.2609um_-45.0593um_40000X_125mm.dm4
- __MACOSX/SampleData_RealTimeTomoDemo/._004_62.0003degrees_18.9007um_-47.2609um_-45.0593um_40000X_125mm.dm4
- SampleData_RealTimeTomoDemo/043_-13.8682degrees_18.9325um_-48.1168um_-45.0593um_40000X_125mm.dm4
- __MACOSX/SampleData_RealTimeTomoDemo/._043_-13.8682degrees_18.9325um_-48.1168um_-45.0593um_40000X_125mm.dm4
- SampleData_RealTimeTomoDemo/028_16.0699degrees_18.9174um_-47.7253um_-45.0593um_40000X_125mm.dm4
- __MACOSX/SampleData_RealTimeTomoDemo/._028_16.0699degrees_18.9174um_-47.7253um_-45.0593um_40000X_125mm.dm4
- SampleData_RealTimeTomoDemo/049_-25.838degrees_18.9371um_-48.2719um_-45.0593um_40000X_125mm.dm4
- __MACOSX/SampleData_RealTimeTomoDemo/._049_-25.838degrees_18.9371um_-48.2719um_-45.0593um_40000X_125mm.dm4
- SampleData_RealTimeTomoDemo/029_14.0736degrees_18.9189um_-47.7477um_-45.0593um_40000X_125mm.dm4
- __MACOSX/SampleData_RealTimeTomoDemo/._029_14.0736degrees_18.9189um_-47.7477um_-45.0593um_40000X_125mm.dm4
- SampleData_RealTimeTomoDemo/022_26.0537degrees_18.9129um_-47.6452um_-45.0593um_40000X_125mm.dm4
- __MACOSX/SampleData_RealTimeTomoDemo/._022_26.0537degrees_18.9129um_-47.6452um_-45.0593um_40000X_125mm.dm4
- SampleData_RealTimeTomoDemo/008_54.0105degrees_18.9098um_-47.3573um_-45.0593um_40000X_125mm.dm4
- __MACOSX/SampleData_RealTimeTomoDemo/._008_54.0105degrees_18.9098um_-47.3573um_-45.0593um_40000X_125mm.dm4
- SampleData_RealTimeTomoDemo/026_18.0658degrees_18.9159um_-47.702um_-45.0593um_40000X_125mm.dm4
- __MACOSX/SampleData_RealTimeTomoDemo/._026_18.0658degrees_18.9159um_-47.702um_-45.0593um_40000X_125mm.dm4
- SampleData_RealTimeTomoDemo/072_-71.6965degrees_18.9825um_-48.7424um_-45.0593um_40000X_125mm.dm4
- __MACOSX/SampleData_RealTimeTomoDemo/._072_-71.6965degrees_18.9825um_-48.7424um_-45.0593um_40000X_125mm.dm4
- SampleData_RealTimeTomoDemo/051_-29.8283degrees_18.9462um_-48.3185um_-45.0593um_40000X_125mm.dm4
- __MACOSX/SampleData_RealTimeTomoDemo/._051_-29.8283degrees_18.9462um_-48.3185um_-45.0593um_40000X_125mm.dm4
- SampleData_RealTimeTomoDemo/048_-23.8427degrees_18.9386um_-48.2465um_-45.0593um_40000X_125mm.dm4
- __MACOSX/SampleData_RealTimeTomoDemo/._048_-23.8427degrees_18.9386um_-48.2465um_-45.0593um_40000X_125mm.dm4
- SampleData_RealTimeTomoDemo/068_-63.7244degrees_18.9841um_-48.7049um_-45.0593um_40000X_125mm.dm4
- __MACOSX/SampleData_RealTimeTomoDemo/._068_-63.7244degrees_18.9841um_-48.7049um_-45.0593um_40000X_125mm.dm4
- SampleData_RealTimeTomoDemo/066_-59.7383degrees_18.9825um_-48.6775um_-45.0593um_40000X_125mm.dm4
- __MACOSX/SampleData_RealTimeTomoDemo/._066_-59.7383degrees_18.9825um_-48.6775um_-45.0593um_40000X_125mm.dm4
- SampleData_RealTimeTomoDemo/046_-19.8529degrees_18.9356um_-48.1958um_-45.0593um_40000X_125mm.dm4
- __MACOSX/SampleData_RealTimeTomoDemo/._046_-19.8529degrees_18.9356um_-48.1958um_-45.0593um_40000X_125mm.dm4
- SampleData_RealTimeTomoDemo/053_-33.8181degrees_18.9538um_-48.3642um_-45.0593um_40000X_125mm.dm4
- __MACOSX/SampleData_RealTimeTomoDemo/._053_-33.8181degrees_18.9538um_-48.3642um_-45.0593um_40000X_125mm.dm4
- SampleData_RealTimeTomoDemo/015_40.0316degrees_18.9144um_-47.5347um_-45.0593um_40000X_125mm.dm4
- __MACOSX/SampleData_RealTimeTomoDemo/._015_40.0316degrees_18.9144um_-47.5347um_-45.0593um_40000X_125mm.dm4
- SampleData_RealTimeTomoDemo/056_-39.8028degrees_18.9704um_-48.4412um_-45.0593um_40000X_125mm.dm4
- __MACOSX/SampleData_RealTimeTomoDemo/._056_-39.8028degrees_18.9704um_-48.4412um_-45.0593um_40000X_125mm.dm4
- SampleData_RealTimeTomoDemo/037_-1.89538degrees_18.9174um_-47.9697um_-45.0593um_40000X_125mm.dm4
- __MACOSX/SampleData_RealTimeTomoDemo/._037_-1.89538degrees_18.9174um_-47.9697um_-45.0593um_40000X_125mm.dm4
- SampleData_RealTimeTomoDemo/025_20.0626degrees_18.9144um_-47.6838um_-45.0593um_40000X_125mm.dm4
- __MACOSX/SampleData_RealTimeTomoDemo/._025_20.0626degrees_18.9144um_-47.6838um_-45.0593um_40000X_125mm.dm4
- SampleData_RealTimeTomoDemo/030_12.0767degrees_18.9174um_-47.77um_-45.0593um_40000X_125mm.dm4
- __MACOSX/SampleData_RealTimeTomoDemo/._030_12.0767degrees_18.9174um_-47.77um_-45.0593um_40000X_125mm.dm4
- SampleData_RealTimeTomoDemo/006_58.0045degrees_18.9038um_-47.3147um_-45.0593um_40000X_125mm.dm4
- __MACOSX/SampleData_RealTimeTomoDemo/._006_58.0045degrees_18.9038um_-47.3147um_-45.0593um_40000X_125mm.dm4
- SampleData_RealTimeTomoDemo/017_36.0379degrees_18.9159um_-47.5712um_-45.0593um_40000X_125mm.dm4
- __MACOSX/SampleData_RealTimeTomoDemo/._017_36.0379degrees_18.9159um_-47.5712um_-45.0593um_40000X_125mm.dm4
- SampleData_RealTimeTomoDemo/045_-17.8579degrees_18.9356um_-48.1695um_-45.0593um_40000X_125mm.dm4
- __MACOSX/SampleData_RealTimeTomoDemo/._045_-17.8579degrees_18.9356um_-48.1695um_-45.0593um_40000X_125mm.dm4
- SampleData_RealTimeTomoDemo/052_-31.8232degrees_18.9492um_-48.3398um_-45.0593um_40000X_125mm.dm4
- __MACOSX/SampleData_RealTimeTomoDemo/._052_-31.8232degrees_18.9492um_-48.3398um_-45.0593um_40000X_125mm.dm4
- SampleData_RealTimeTomoDemo/058_-43.7911degrees_18.9795um_-48.5082um_-45.0593um_40000X_125mm.dm4
- __MACOSX/SampleData_RealTimeTomoDemo/._058_-43.7911degrees_18.9795um_-48.5082um_-45.0593um_40000X_125mm.dm4
- SampleData_RealTimeTomoDemo/034_4.09224degrees_18.9174um_-47.8835um_-45.0593um_40000X_125mm.dm4
- __MACOSX/SampleData_RealTimeTomoDemo/._034_4.09224degrees_18.9174um_-47.8835um_-45.0593um_40000X_125mm.dm4
- SampleData_RealTimeTomoDemo/018_34.0415degrees_18.9159um_-47.5895um_-45.0593um_40000X_125mm.dm4
- __MACOSX/SampleData_RealTimeTomoDemo/._018_34.0415degrees_18.9159um_-47.5895um_-45.0593um_40000X_125mm.dm4
- SampleData_RealTimeTomoDemo/042_-11.8733degrees_18.931um_-48.0873um_-45.0593um_40000X_125mm.dm4
- __MACOSX/SampleData_RealTimeTomoDemo/._042_-11.8733degrees_18.931um_-48.0873um_-45.0593um_40000X_125mm.dm4
- SampleData_RealTimeTomoDemo/003_63.9988degrees_18.9038um_-47.2305um_-45.0593um_40000X_125mm.dm4
- __MACOSX/SampleData_RealTimeTomoDemo/._003_63.9988degrees_18.9038um_-47.2305um_-45.0593um_40000X_125mm.dm4
- SampleData_RealTimeTomoDemo/069_-65.7183degrees_18.9841um_-48.715um_-45.0593um_40000X_125mm.dm4
- __MACOSX/SampleData_RealTimeTomoDemo/._069_-65.7183degrees_18.9841um_-48.715um_-45.0593um_40000X_125mm.dm4
- SampleData_RealTimeTomoDemo/071_-69.7043degrees_18.9841um_-48.7302um_-45.0593um_40000X_125mm.dm4
- __MACOSX/SampleData_RealTimeTomoDemo/._071_-69.7043degrees_18.9841um_-48.7302um_-45.0593um_40000X_125mm.dm4
- SampleData_RealTimeTomoDemo/044_-15.8631degrees_18.9341um_-48.1431um_-45.0593um_40000X_125mm.dm4
- __MACOSX/SampleData_RealTimeTomoDemo/._044_-15.8631degrees_18.9341um_-48.1431um_-45.0593um_40000X_125mm.dm4
- SampleData_RealTimeTomoDemo/031_10.0803degrees_18.9189um_-47.7973um_-45.0593um_40000X_125mm.dm4
- __MACOSX/SampleData_RealTimeTomoDemo/._031_10.0803degrees_18.9189um_-47.7973um_-45.0593um_40000X_125mm.dm4
- SampleData_RealTimeTomoDemo/063_-53.7593degrees_18.981um_-48.6298um_-45.0593um_40000X_125mm.dm4
- __MACOSX/SampleData_RealTimeTomoDemo/._063_-53.7593degrees_18.981um_-48.6298um_-45.0593um_40000X_125mm.dm4
- SampleData_RealTimeTomoDemo/041_-9.87791degrees_18.931um_-48.059um_-45.0593um_40000X_125mm.dm4
- __MACOSX/SampleData_RealTimeTomoDemo/._041_-9.87791degrees_18.931um_-48.059um_-45.0593um_40000X_125mm.dm4
- SampleData_RealTimeTomoDemo/057_-41.7972degrees_18.9765um_-48.4737um_-45.0593um_40000X_125mm.dm4
- __MACOSX/SampleData_RealTimeTomoDemo/._057_-41.7972degrees_18.9765um_-48.4737um_-45.0593um_40000X_125mm.dm4
- SampleData_RealTimeTomoDemo/009_52.0136degrees_18.9129um_-47.3816um_-45.0593um_40000X_125mm.dm4
- __MACOSX/SampleData_RealTimeTomoDemo/._009_52.0136degrees_18.9129um_-47.3816um_-45.0593um_40000X_125mm.dm4
- SampleData_RealTimeTomoDemo/065_-57.7444degrees_18.9825um_-48.6633um_-45.0593um_40000X_125mm.dm4
- __MACOSX/SampleData_RealTimeTomoDemo/._065_-57.7444degrees_18.9825um_-48.6633um_-45.0593um_40000X_125mm.dm4
- SampleData_RealTimeTomoDemo/014_42.0285degrees_18.9159um_-47.5134um_-45.0593um_40000X_125mm.dm4
- __MACOSX/SampleData_RealTimeTomoDemo/._014_42.0285degrees_18.9159um_-47.5134um_-45.0593um_40000X_125mm.dm4
- SampleData_RealTimeTomoDemo/064_-55.7512degrees_18.9825um_-48.6471um_-45.0593um_40000X_125mm.dm4
- __MACOSX/SampleData_RealTimeTomoDemo/._064_-55.7512degrees_18.9825um_-48.6471um_-45.0593um_40000X_125mm.dm4
- SampleData_RealTimeTomoDemo/032_8.08449degrees_18.9174um_-47.8237um_-45.0593um_40000X_125mm.dm4
- __MACOSX/SampleData_RealTimeTomoDemo/._032_8.08449degrees_18.9174um_-47.8237um_-45.0593um_40000X_125mm.dm4
- SampleData_RealTimeTomoDemo/038_-3.89076degrees_18.9325um_-47.9809um_-45.0593um_40000X_125mm.dm4
- __MACOSX/SampleData_RealTimeTomoDemo/._038_-3.89076degrees_18.9325um_-47.9809um_-45.0593um_40000X_125mm.dm4
- SampleData_RealTimeTomoDemo/013_44.0258degrees_18.9159um_-47.4891um_-45.0593um_40000X_125mm.dm4
- __MACOSX/SampleData_RealTimeTomoDemo/._013_44.0258degrees_18.9159um_-47.4891um_-45.0593um_40000X_125mm.dm4
- SampleData_RealTimeTomoDemo/035_2.09637degrees_18.9159um_-47.9119um_-45.0593um_40000X_125mm.dm4
- __MACOSX/SampleData_RealTimeTomoDemo/._035_2.09637degrees_18.9159um_-47.9119um_-45.0593um_40000X_125mm.dm4
- SampleData_RealTimeTomoDemo/062_-51.7668degrees_18.981um_-48.6106um_-45.0593um_40000X_125mm.dm4
- __MACOSX/SampleData_RealTimeTomoDemo/._062_-51.7668degrees_18.981um_-48.6106um_-45.0593um_40000X_125mm.dm4
- SampleData_RealTimeTomoDemo/060_-47.779degrees_18.9795um_-48.5649um_-45.0593um_40000X_125mm.dm4
- __MACOSX/SampleData_RealTimeTomoDemo/._060_-47.779degrees_18.9795um_-48.5649um_-45.0593um_40000X_125mm.dm4
- SampleData_RealTimeTomoDemo/020_30.0479degrees_18.9159um_-47.6199um_-45.0593um_40000X_125mm.dm4
- __MACOSX/SampleData_RealTimeTomoDemo/._020_30.0479degrees_18.9159um_-47.6199um_-45.0593um_40000X_125mm.dm4
- SampleData_RealTimeTomoDemo/059_-45.7851degrees_18.981um_-48.5386um_-45.0593um_40000X_125mm.dm4
- __MACOSX/SampleData_RealTimeTomoDemo/._059_-45.7851degrees_18.981um_-48.5386um_-45.0593um_40000X_125mm.dm4
- SampleData_RealTimeTomoDemo/016_38.0343degrees_18.9159um_-47.554um_-45.0593um_40000X_125mm.dm4
- __MACOSX/SampleData_RealTimeTomoDemo/._016_38.0343degrees_18.9159um_-47.554um_-45.0593um_40000X_125mm.dm4
- SampleData_RealTimeTomoDemo/033_6.08813degrees_18.9174um_-47.8521um_-45.0593um_40000X_125mm.dm4
- __MACOSX/SampleData_RealTimeTomoDemo/._033_6.08813degrees_18.9174um_-47.8521um_-45.0593um_40000X_125mm.dm4
- SampleData_RealTimeTomoDemo/054_-35.8135degrees_18.9583um_-48.3875um_-45.0593um_40000X_125mm.dm4
- __MACOSX/SampleData_RealTimeTomoDemo/._054_-35.8135degrees_18.9583um_-48.3875um_-45.0593um_40000X_125mm.dm4
- SampleData_RealTimeTomoDemo/005_60.0024degrees_18.9022um_-47.2873um_-45.0593um_40000X_125mm.dm4
- __MACOSX/SampleData_RealTimeTomoDemo/._005_60.0024degrees_18.9022um_-47.2873um_-45.0593um_40000X_125mm.dm4
- SampleData_RealTimeTomoDemo/007_56.0078degrees_18.9053um_-47.338um_-45.0593um_40000X_125mm.dm4
- __MACOSX/SampleData_RealTimeTomoDemo/._007_56.0078degrees_18.9053um_-47.338um_-45.0593um_40000X_125mm.dm4
- SampleData_RealTimeTomoDemo/050_-27.8334degrees_18.9401um_-48.2962um_-45.0593um_40000X_125mm.dm4
- __MACOSX/SampleData_RealTimeTomoDemo/._050_-27.8334degrees_18.9401um_-48.2962um_-45.0593um_40000X_125mm.dm4
- SampleData_RealTimeTomoDemo/019_32.0447degrees_18.9144um_-47.6047um_-45.0593um_40000X_125mm.dm4
- __MACOSX/SampleData_RealTimeTomoDemo/._019_32.0447degrees_18.9144um_-47.6047um_-45.0593um_40000X_125mm.dm4
- SampleData_RealTimeTomoDemo/010_50.0163degrees_18.9144um_-47.408um_-45.0593um_40000X_125mm.dm4
- __MACOSX/SampleData_RealTimeTomoDemo/._010_50.0163degrees_18.9144um_-47.408um_-45.0593um_40000X_125mm.dm4
- SampleData_RealTimeTomoDemo/039_-5.88663degrees_18.9325um_-48.0062um_-45.0593um_40000X_125mm.dm4
- __MACOSX/SampleData_RealTimeTomoDemo/._039_-5.88663degrees_18.9325um_-48.0062um_-45.0593um_40000X_125mm.dm4
- SampleData_RealTimeTomoDemo/061_-49.7728degrees_18.981um_-48.5862um_-45.0593um_40000X_125mm.dm4
- __MACOSX/SampleData_RealTimeTomoDemo/._061_-49.7728degrees_18.981um_-48.5862um_-45.0593um_40000X_125mm.dm4
